# Supplementary material for: Chemically induced hypoxia by dimethyloxalylglycine (DMOG)-loaded nanoporous silica nanoparticles supports endothelial tube formation by sustained VEGF release from adipose tissue-derived stem cells
Source: Regen Biomater. 2021 Aug 14;8(5):rbab039. doi: 10.1093/rb/rbab039 (PMC8363767; doi:10.1093/rb/rbab039)
Supplement: rbab039_Supplementary_Data [file rbab039_supplementary_data.zip]

Archive with 4 entries (4 files):
- Supp.Fig.1.tif
- Supp.Fig.2.tif
- Supp.Fig.3.tif
- Supplementary information.docx
